# Supplementary material for: Hearing Results after Transmastoid Superior Semicircular Canal Plugging for Superior Semicircular Canal Dehiscence: A Meta-Analysis
Source: Audiol Res. 2023 Oct 8;13(5):730–40. doi: 10.3390/audiolres13050065 (PMC10604912; doi:10.3390/audiolres13050065)
Supplement: Supplementary file 1 [file audiolres-13-00065-s001.zip]

Archive with 1 entries (1 files):
- audiolres-2637322-supplementary.pdf
